# Supplementary material for: Identification and Functional Characterization of MdNRT1.1 in Nitrogen Utilization and Abiotic Stress Tolerance in Malus domestica
Source: Int J Mol Sci. 2023 May 26;24(11):9291. doi: 10.3390/ijms24119291 (PMC10252592; doi:10.3390/ijms24119291)
Supplement: Supplementary file 1 [file ijms-24-09291-s001.zip]

Archive with 1 entries (1 files):
- ijms-2352116-supplementary.pdf
